# Supplementary material for: Langerhans cells shape postnatal oral homeostasis in a mechanical-force-dependent but microbiota and IL17-independent manner
Source: Nat Commun. 2023 Sep 12;14:5628. doi: 10.1038/s41467-023-41409-0 (PMC10497507; doi:10.1038/s41467-023-41409-0)
Supplement: Supplementary file 4 — Source Data [file 41467_2023_41409_MOESM4_ESM.xlsx]

## Sheet: Figure 1
Figure 1a	Epithelium				Lamina propria
	CD45+ cell count (X10^5)				CD45+ cell count (X10^5)
	weeks after birth				weeks after birth
	1	4	8		1	4	8
	36000	1.149e+06	518700		35100	111100	887400
	51680	682500	1037400		27840	275000	680400
	25760	390000	974400		24180	99220	1463400
	15600	555000	833700		34620	301400	374400
	22000	684000	1260000		25560	728200	234000
	14400				30480
	0.000253001	2.01811e-05	0.222651		0.0262265	0.00599871
Figure 1b	Epithelium
	CD45			Neutrophils			Monocytes			APCs			B cells			CD4			CD8			γδ T cells			ILCs
	weeks after birth			weeks after birth			weeks after birth			weeks after birth			weeks after birth			weeks after birth			weeks after birth			weeks after birth			weeks after birth
	1	4	8	1	4	8	1	4	8	1	4	8	1	4	8	1	4	8	1	4	8	1	4	8	1	4	8
	4.5	76.6	24.7	7.58	0.7	0.36	13.6	3.09	0.36	13.6	3.39	8.29	0	16.3	9.37	0	23.4	16.4	0	3.96	2.43	18.2	22	25.9	28.8	12	25.9
	6.46	45.5	49.4	11.9	3.33	1.48	16.5	3.33	1.39	14.4	6.97	7.64	4.12	19.7	6.44	1.03	10.7	22.7	1.03	1.58	4.65	14.9	25.4	19.1	11.3	17.8	18.2
	3.22	26	46.4	18.8	1.65	1.88	26.9	2.58	1.88	7.69	6.64	10.5	0	20.9	5.64	0	3.79	28.8	0	5.1	3.72	15.4	29.5	10.7	11.5	22.4	23.8
	1.95	37	39.7	4.35	0.64	1.02	13	1.41	1.02	19.6	5.39	5.41	2.17	26.1	5.33	0	5.52	24.8	0	3.34	2.51	21.7	25	21.6	17.4	23	26.4
	2.75	45.6	60	4.76	1.18	0.5	9.52	1.29	1.41	9.52	4.89	3.97	0	22.8	15.9	1.59	19	29.7	1.59	1.43	2.22	16	24.9	9	14.3	15.8	22.2
	1.8			5.41			2.7			5.41			0			2.7			0			13.5			21.6
	0.000339938	3.27667e-05	0.842722	0.0197911	0.0141828	0.450954	0.0122263	0.00730914	0.0511676	0.0288591	0.10862	0.228232	7.26061e-07	0.00393488	0.00114281	0.00859908	2.12582e-06	0.028289	0.00469106	0.000671569	0.978016	0.000629839	0.845031	0.0464271	0.845699	0.115118	0.0793941
	Lamina propria
	CD45			Neutrophils			Monocytes			APCs			B cells			CD4			CD8			γδ T cells			ILCs
	weeks after birth			weeks after birth			weeks after birth			weeks after birth			weeks after birth			weeks after birth			weeks after birth			weeks after birth			weeks after birth
	1	4	8	1	4	8	1	4	8	1	4	8	1	4	8	1	4	8	1	4	8	1	4	8	1	4	8
	5.85	10.1	49.3	1.7	0.47	0.21	13.1	4.43	0.5	2.7	6.49	1.52	8.63	20.2	73.6	4.64	10.5	10.6	0.94	1.94	1.54	6.16	8.98	0.6	23.3	11.6	5.8
	4.64	25	37.8	0.71	0.53	0.1	14.3	1.81	0.67	2.04	2.25	2.43	3.47	53.9	64.4	1.94	11.2	11.9	0.61	1.9	1.39	2.75	4.57	1.46	20.4	9.19	8.4
	4.03	9.02	81.3	2.09	0.71	0.029	10	5.23	0.08	2.37	9.5	0.88	6.96	19.7	78.5	2.51	5.46	10.4	0.7	1.5	3.56	7.52	10.9	0.25	27.6	16.5	3.39
	5.77	27.4	20.8	0.6	0.31	1.02	7.85	1.73	1.75	1.51	3	4.06	3.63	56.8	47.1	0.91	12.4	15.5	1.21	2.25	1.24	5.44	5.86	7.67	18.4	7.04	7
	4.26	66.2	13	0.58	0.067	0	7.2	0.27	2.22	1.25	1.44	7.91	6.92	77.5	30	2.88	10.6	15.7	0.96	2.83	1.93	6.34	1.37	12	30	3.12	12.5
	5.08			1.17			7.2			1.71			2.25			0.72			0			4.14			19.5
	0.0389454	0.00971286	0.440164	0.0401477	0.0284176	0.525296	0.00162429	0.0001718	0.139919	0.0926652	0.249233	0.566076	0.00336876	0.00010631	0.388763	0.000163829	1.31331e-05	0.132812	0.000846509	0.0204871	0.758295	0.590698	0.667391	0.517939	0.00114851	0.000147791	0.465282
Figure 1c	Epithelium
	CD69+CD103+% of CD4 T cells		Ly6C+% of CD4 T cells		CD69+CD103+% of CD8 T cells		Ly6C+% of CD8 T cells
	weeks after birth		weeks after birth		weeks after birth		weeks after birth
	4	8	4	8	4	8	4	8
	85.2	79.1	7.45	2.2	69	92.6	66.7	18.5
	81.5	79.9	7.41	5.99	90	73.4	35	50
	79.7	80	2.9	5.81	80.6	65.2	29	48.3
	69.8	85.4	4.65	4.43	92.3	71.9	11.5	37.5
	76.8	84.2	3.25	4.11	76.5	43.1	35.3	53.4
	0.311317		0.616548		0.206834		0.596217
	Lamina propria
	CD69+CD103+% of CD4 T cells		Ly6C+% of CD4 T cells
	weeks after birth		weeks after birth
	4	8	4	8
	51.7	7.83	13	46.3
	11.2	7.84	45.1	52.8
	36.2	1.6	15.9	43.7
	18.7	36.9	43.8	13.5
	4.21	46.6	46.3	11.7
	0.742786		0.947616
Figure 1d	Epithelium			Lamina propria
	CD69+CD103+% of ILCs			CD69+CD103+% of ILCs			CD69-CD103-% of ILCs
	weeks after birth			weeks after birth			weeks after birth
	4	8		1	4	8	1	4	8
	55.3	61		2.77	19.5	7.92	80.4	33.2	81.9
	56.4	69.9		2	18.8	8.66	57	59.2	78
	61.1	72.8		8.59	30.6	2.91	66.7	41.6	90.2
	43.6	74.1		6.56	23.6		65.6	55
	49.4	72.3		4.81	6.91		59	78.8
	0.00230842			5.53			71
				0.0028423	0.463438	0.045398	0.139114	0.020131	0.0325835

## Sheet: Figure 2
Figure 2b	Epithelium
	CD45		Neutrophils		Monocytes		APCs		ILCs		B cells		αβT cells		CD4 T cells		CD8 T cells		γδ T cells
	weeks after birth		weeks after birth		weeks after birth		weeks after birth		weeks after birth		weeks after birth		weeks after birth		weeks after birth		weeks after birth		weeks after birth
	SPF	GF	SPF	GF	SPF	GF	SPF	GF	SPF	GF	SPF	GF	SPF	GF	SPF	GF	SPF	GF	SPF	GF
	5.45	7.02	0.72	0.5	0.72	0.5	2.28	2	47.2	63.6	1.68	5	18.7	11.9	5.6	9.09	8.67	0.57	30.5	22.2
	7.33	7.21	0.64	0.27	0.89	0.93	2.3	5.32	32.1	61	2.17	3.86	26	12.2	12.2	8.61	8.46	0.16	36.9	23
	8.16	8.69	0.35	0	0.88	0.88	2.56	3.79	33.4	65	3.27	4.38	27.1	15.4	10.5	13.4	12.3	0.22	36.1	16.3
	6.49	25.6	0.76	0	0.76	1.18	1.44	3.14	41.1	37.5	2.64	4.23	20.8	52.2	11	47.4	5.27	0.22	34.7	6.92
	5.27	8.76	0.69	0	1.45	0.98	2.13	2.39	33.1	67	4.65	6.83	17	18.4	7.57	14.1	5.99	1.02	47.2	10.6
	2.42	3.81	0.51	0.044	1.25	1.1	2.77	3.18	40.3	51.8	11.2	3.18	28.9	32.6	11.8	26.7	7.46	1.47	27.6	13.4
	0.215613		0.00112213		0.68892		0.0667572		0.00341434		0.843325						3.13863e-05		0.000346574
	Lamina propria
	CD45		Neutrophils		Monocytes		APCs		ILCs		B cells		αβT cells		CD4 T cells		CD8 T cells		γδ T cells
	weeks after birth		weeks after birth		weeks after birth		weeks after birth		weeks after birth		weeks after birth		weeks after birth		weeks after birth		weeks after birth		weeks after birth
	SPF	GF	SPF	GF	SPF	GF	SPF	GF	SPF	GF	SPF	GF	SPF	GF	SPF	GF	SPF	GF	SPF	GF
	13.2	4.41	0.36	0.97	0.8	3.15	3.5	16.9	9.32	39.5	70.3	14.5	8.23	3.63	6.41	1.69	1.02	1.21	2.62	6.54
	45	73	0.11	0.011	0.12	0.038	1.41	0.3	3.51	2.01	84.1	90.7	8.18	3.78	5.18	2.55	2.19	0.85	1.05	0.14
	31.1	41.8	0.093	0	0.21	0.013	3.08	0.85	8.47	7.38	77.4	80	6.07	9.13	4.1	6.18	1.11	2.58	1.5	0.64
	4.28	6.73	1.66	0.78	1.32	1.71	15.2	7	16.6	17.1	36.8	54.6	2.98	5.44	1.99	4.04	0.33	0.47	10.9	1.87
	9.86	52.6	1.05	0.047	0.73	0.069	7.96	1.22	22.4	5.06	47.3	85	6.49	5.56	4.82	3.4	1.05	1.18	5.97	0.96
	0.354643		0.453307		0.603003		0.814207		0.7838		0.917776		0.539985		0.405207		0.8061		0.305877
Figure 2c	Relative expression
	Ifng						Tnfa						Foxp3						Il17a						Il17a/Foxp3
	SPF			GF			SPF			GF			SPF			GF			SPF			GF			SPF			GF
	weeks after birth			weeks after birth			weeks after birth			weeks after birth			weeks after birth			weeks after birth			weeks after birth			weeks after birth			weeks after birth			weeks after birth
	1	4	8	1	4	8	1	4	8	1	4	8	1	4	8	1	4	8	1	4	8	1	4	8	1	4	8	1	4	8
	1.22547	3.49026	0.619138	1.69154	2.06098	1.84463	3.32495	3.95406	0.632148	5.34553	2.92479	2.06814	0.614506	3.76461	0.71326	1.25484	0.957603	2.25402	0.66742	3.47417	0.629233	1.47087	2.29209	2.18354	1.08611	0.922849	0.882193	1.17216	2.39357	0.96873
	1.42241	2.68204	1.10445	1.17148	1.18372	1.95658	3.89962	2.89454	1.03766	4.22319	2.52859	4.3269	2.22299	2.55354	1.22052	0.902814	1.49744	2.94343	0.88987	2.8912	1.23257	1.03646	1.33022	1.92741	0.400304	1.13223	1.00987	1.14804	0.888329	0.654818
	0.802923	1.91631	1.00928	1.4624	2.52859	3.11306	2.1785	1.85104	1.10445	2.8646	2.00463	3.44221	0.61238	1.55563	0.977725	1.96905	3.36942	3.02618	0.601513	2.03731	1.02574	1.07301	2.59668	2.73524	0.982253	1.30964	1.04911	0.544939	0.77066	0.903857
	0.834124	1.61702	0.658992	0.708742	1.03407	2.15596	1.0163	1.67985	1.04126	1.90968	1.7818	6.35694	0.881175	1.71416	0.565461	0.884234	1.0811	2.78466	0.785491	1.95432	0.516438	0.559289	1.15803	1.9816	0.891413	1.1401	0.913304	0.632513	1.07115	0.711614
	0.56188	1.7818	1.97019	0.261219		3.77986	1.13945	1.50873	1.37872	0.579682		5.42015	0.730775	1.67307	1.8823	0.169282		5.2144	0.420934	1.97475	2.01624	0.231112		4.71307	0.57601	1.18031	1.07115	1.36525		0.903857
		1.60585	1.116					2.88452	0.961483					1.67888	1.10382					2.00926	1.2072					1.19679	1.09366
	0.0050602	0.00930913					0.000948951						0.00204046	0.0407837					0.0142167	0.000275212					0.029731

## Sheet: Figure 3
Figure 3a	Epithelium									Lamina propria
	APC% of CD45				LC% of CD11c+MHCII+					APC% of CD45
	weeks after birth				weeks after birth					weeks after birth
	2	4	6	8	2	4	6	8		2	4	6	8
	1.85	2.87	3.24	3.39	0	38.9	57.1	32.5		5.54	11.3	4.86	7.11
	1.32	1.32	2.68	3.01	0	22.2	53.3	43.5		3.82	7.93	6.24	7.37
	1.83	3.1	3.42	2.02	0	58.8	41	54.8		4.39	8.1	7.63	14.7
	1.76			2.72	0			44.4		6.7			4.93
	0.00186774	0.0132602			0.00630892	6.01085e-05	7.25217e-05			0.0200214	0.313457	0.17535
Figure 3b	LC count
	weeks after birth
	2	4	8
	0	13	21
	0	19	24
	0	23	13
	0	17	19
	0.000131841	0.000167227	0.702486
Figure 3c	LC count
	SPF	GF
	27	5
	25	5
	29	10
	27	10
	42	10
	13	7
		5
		15
		8
	7.70329e-05
Figure 3e	LC% of APC
	SPF	GF
	41.2	33
	42.5	41.2
	57.1	35.3
	41	43.3
	54.9	37
	0.048489
Figure 3f	FITC+ LC% of FITC+ cells
	weeks after birth
	3	4	8
	0	22.4	10.4
	0	15.9	4.7
	0	17.5	5.73
			3.78
	0.000681782	0.0166436	0.00343407

## Sheet: Figure 4
Figure 4a	16s (RT-PCR cycle)
	PBS	DT
	22.53	24.065
	23.34	23.17
	21.41	20.89
	23.025	23.205
	0.759773
Figure 4b-d				Abundance
				PBS									DT
	Family (Aggregated)	Taxonomy	Combined Abundance	1	2	3	4	5	6	7	8	9	1	2	3	4	5	6	7	8	9	10	11	12
	Blastocatellaceae	D_0__Bacteria, D_1__Acidobacteria, D_2__Blastocatellia (Subgroup 4), D_3__Blastocatellales, D_4__Blastocatellaceae	2	0	0	0	0	0	0	2	0	0	0	0	0	0	0	0	0	0	0	0	0	0
	Bifidobacteriaceae	D_0__Bacteria, D_1__Actinobacteria, D_2__Actinobacteria, D_3__Bifidobacteriales, D_4__Bifidobacteriaceae	63	0	2	0	3	3	6	1	8	0	3	1	2	9	8	7	1	2	2	2	1	2
	Corynebacteriaceae	D_0__Bacteria, D_1__Actinobacteria, D_2__Actinobacteria, D_3__Corynebacteriales, D_4__Corynebacteriaceae	2314	88	92	155	53	74	90	34	222	85	148	65	121	58	79	86	171	130	112	184	46	221
	Nocardiaceae	D_0__Bacteria, D_1__Actinobacteria, D_2__Actinobacteria, D_3__Corynebacteriales, D_4__Nocardiaceae	5	0	0	0	0	0	0	0	0	5	0	0	0	0	0	0	0	0	0	0	0	0
	uncultured-1	D_0__Bacteria, D_1__Actinobacteria, D_2__Actinobacteria, D_3__Corynebacteriales, D_4__uncultured	2	0	0	0	0	0	0	0	1	1	0	0	0	0	0	0	0	0	0	0	0	0
	Geodermatophilaceae	D_0__Bacteria, D_1__Actinobacteria, D_2__Actinobacteria, D_3__Frankiales, D_4__Geodermatophilaceae	2	0	0	0	0	0	0	0	0	0	0	0	0	0	2	0	0	0	0	0	0	0
	Bogoriellaceae	D_0__Bacteria, D_1__Actinobacteria, D_2__Actinobacteria, D_3__Micrococcales, D_4__Bogoriellaceae	3	0	0	0	0	0	0	0	0	0	3	0	0	0	0	0	0	0	0	0	0	0
	Brevibacteriaceae	D_0__Bacteria, D_1__Actinobacteria, D_2__Actinobacteria, D_3__Micrococcales, D_4__Brevibacteriaceae	4	0	2	0	0	2	0	0	0	0	0	0	0	0	0	0	0	0	0	0	0	0
	Cellulomonadaceae	D_0__Bacteria, D_1__Actinobacteria, D_2__Actinobacteria, D_3__Micrococcales, D_4__Cellulomonadaceae	4	0	0	0	4	0	0	0	0	0	0	0	0	0	0	0	0	0	0	0	0	0
	Microbacteriaceae	D_0__Bacteria, D_1__Actinobacteria, D_2__Actinobacteria, D_3__Micrococcales, D_4__Microbacteriaceae	41	7	0	1	2	0	0	2	2	0	3	7	3	1	3	0	0	1	5	0	2	2
	Micrococcaceae	D_0__Bacteria, D_1__Actinobacteria, D_2__Actinobacteria, D_3__Micrococcales, D_4__Micrococcaceae	22	1	0	0	0	0	1	3	0	0	0	2	0	12	1	0	0	0	2	0	0	0
	Sanguibacteraceae	D_0__Bacteria, D_1__Actinobacteria, D_2__Actinobacteria, D_3__Micrococcales, D_4__Sanguibacteraceae	159	28	6	22	5	16	2	5	5	1	10	8	6	7	8	9	4	3	5	1	3	5
	Propionibacteriaceae	D_0__Bacteria, D_1__Actinobacteria, D_2__Actinobacteria, D_3__Propionibacteriales, D_4__Propionibacteriaceae	74	4	1	3	0	2	1	2	3	3	5	2	7	1	24	6	2	1	4	0	2	1
	Pseudonocardiaceae	D_0__Bacteria, D_1__Actinobacteria, D_2__Actinobacteria, D_3__Pseudonocardiales, D_4__Pseudonocardiaceae	4	0	0	0	0	0	0	1	0	0	0	0	0	0	1	0	0	0	0	0	0	2
	Atopobiaceae	D_0__Bacteria, D_1__Actinobacteria, D_2__Coriobacteriia, D_3__Coriobacteriales, D_4__Atopobiaceae	6	0	0	0	0	1	0	0	0	0	0	0	0	0	0	0	0	2	0	3	0	0
	Eggerthellaceae	D_0__Bacteria, D_1__Actinobacteria, D_2__Coriobacteriia, D_3__Coriobacteriales, D_4__Eggerthellaceae	12	0	1	0	0	3	1	0	1	1	0	0	0	2	0	1	0	0	1	0	1	0
	Bacteroidaceae	D_0__Bacteria, D_1__Bacteroidetes, D_2__Bacteroidia, D_3__Bacteroidales, D_4__Bacteroidaceae	210	0	7	9	0	13	12	0	4	3	22	14	1	25	43	4	11	12	3	17	6	4
	Marinifilaceae	D_0__Bacteria, D_1__Bacteroidetes, D_2__Bacteroidia, D_3__Bacteroidales, D_4__Marinifilaceae	11	0	0	0	0	1	0	0	4	0	1	0	0	4	1	0	0	0	0	0	0	0
	Muribaculaceae	D_0__Bacteria, D_1__Bacteroidetes, D_2__Bacteroidia, D_3__Bacteroidales, D_4__Muribaculaceae	238	0	4	11	6	10	12	0	11	4	21	5	2	50	43	4	10	6	8	6	10	15
	Prevotellaceae	D_0__Bacteria, D_1__Bacteroidetes, D_2__Bacteroidia, D_3__Bacteroidales, D_4__Prevotellaceae	74	1	3	0	1	0	3	0	10	1	11	2	0	29	4	0	0	4	2	3	0	0
	Rikenellaceae	D_0__Bacteria, D_1__Bacteroidetes, D_2__Bacteroidia, D_3__Bacteroidales, D_4__Rikenellaceae	68	0	4	0	1	13	0	0	4	2	2	0	0	15	4	0	6	2	5	4	4	2
	Tannerellaceae	D_0__Bacteria, D_1__Bacteroidetes, D_2__Bacteroidia, D_3__Bacteroidales, D_4__Tannerellaceae	19	0	0	0	0	5	1	0	1	0	1	0	0	8	0	1	1	0	0	1	0	0
	Flavobacteriaceae	D_0__Bacteria, D_1__Bacteroidetes, D_2__Bacteroidia, D_3__Flavobacteriales, D_4__Flavobacteriaceae	4	0	0	0	0	0	0	0	0	0	0	1	0	0	3	0	0	0	0	0	0	0
	Weeksellaceae	D_0__Bacteria, D_1__Bacteroidetes, D_2__Bacteroidia, D_3__Flavobacteriales, D_4__Weeksellaceae	4	0	0	2	0	0	0	0	0	0	0	0	0	0	0	0	0	0	0	2	0	0
	Anaerolineaceae	D_0__Bacteria, D_1__Chloroflexi, D_2__Anaerolineae, D_3__Anaerolineales, D_4__Anaerolineaceae	2	0	0	0	0	0	0	0	0	0	0	0	0	0	2	0	0	0	0	0	0	0
	JG30-KF-CM45	D_0__Bacteria, D_1__Chloroflexi, D_2__Chloroflexia, D_3__Thermomicrobiales, D_4__JG30-KF-CM45	2	0	0	0	0	0	0	0	0	0	0	0	0	0	0	0	0	0	0	2	0	0
	Ambiguous_taxa-1	D_0__Bacteria, D_1__Cyanobacteria, D_2__Melainabacteria, D_3__Gastranaerophilales, Ambiguous_taxa	2	0	0	0	0	2	0	0	0	0	0	0	0	0	0	0	0	0	0	0	0	0
	uncultured bacterium-1	D_0__Bacteria, D_1__Cyanobacteria, D_2__Melainabacteria, D_3__Gastranaerophilales, D_4__uncultured bacterium	20	0	0	1	4	2	2	0	0	0	2	2	0	0	0	2	4	1	0	0	0	0
	Ambiguous_taxa-2	D_0__Bacteria, D_1__Cyanobacteria, D_2__Oxyphotobacteria, D_3__Chloroplast, Ambiguous_taxa	4	0	0	1	0	0	0	0	0	0	0	0	0	3	0	0	0	0	0	0	0	0
	Phaseolus acutifolius (tepary bean)	D_0__Bacteria, D_1__Cyanobacteria, D_2__Oxyphotobacteria, D_3__Chloroplast, D_4__Phaseolus acutifolius (tepary bean)	14	9	0	4	1	0	0	0	0	0	0	0	0	0	0	0	0	0	0	0	0	0
	Phytophthora lateralis MPF4	D_0__Bacteria, D_1__Cyanobacteria, D_2__Oxyphotobacteria, D_3__Chloroplast, D_4__Phytophthora lateralis MPF4	2	0	0	0	0	1	0	0	0	0	0	0	0	0	0	0	0	0	0	1	0	0
	Chroococcidiopsaceae	D_0__Bacteria, D_1__Cyanobacteria, D_2__Oxyphotobacteria, D_3__Nostocales, D_4__Chroococcidiopsaceae	2	0	0	0	0	0	0	0	0	0	0	0	0	2	0	0	0	0	0	0	0	0
	Nostocaceae	D_0__Bacteria, D_1__Cyanobacteria, D_2__Oxyphotobacteria, D_3__Nostocales, D_4__Nostocaceae	2	0	0	0	0	0	0	0	0	0	0	0	0	0	0	0	0	0	0	0	0	2
	uncultured-2	D_0__Bacteria, D_1__Cyanobacteria, D_2__Oxyphotobacteria, D_3__Nostocales, D_4__uncultured	2	0	0	0	0	2	0	0	0	0	0	0	0	0	0	0	0	0	0	0	0	0
	Deferribacteraceae	D_0__Bacteria, D_1__Deferribacteres, D_2__Deferribacteres, D_3__Deferribacterales, D_4__Deferribacteraceae	30	2	0	2	0	3	1	0	1	0	4	1	0	1	10	0	1	3	0	0	1	0
	Deinococcaceae	D_0__Bacteria, D_1__Deinococcus-Thermus, D_2__Deinococci, D_3__Deinococcales, D_4__Deinococcaceae	4	0	0	0	0	0	0	0	0	0	1	2	1	0	0	0	0	0	0	0	0	0
	Trueperaceae	D_0__Bacteria, D_1__Deinococcus-Thermus, D_2__Deinococci, D_3__Deinococcales, D_4__Trueperaceae	2	0	0	0	0	0	2	0	0	0	0	0	0	0	0	0	0	0	0	0	0	0
	Thermaceae	D_0__Bacteria, D_1__Deinococcus-Thermus, D_2__Deinococci, D_3__Thermales, D_4__Thermaceae	5	0	0	0	0	0	0	0	0	0	0	0	0	0	0	0	0	5	0	0	0	0
	Helicobacteraceae	D_0__Bacteria, D_1__Epsilonbacteraeota, D_2__Campylobacteria, D_3__Campylobacterales, D_4__Helicobacteraceae	146	0	1	1	2	1	7	0	10	0	23	1	5	36	28	0	4	3	3	5	7	9
	Bacillaceae	D_0__Bacteria, D_1__Firmicutes, D_2__Bacilli, D_3__Bacillales, D_4__Bacillaceae	4	0	0	0	0	3	0	0	0	0	0	1	0	0	0	0	0	0	0	0	0	0
	Staphylococcaceae	D_0__Bacteria, D_1__Firmicutes, D_2__Bacilli, D_3__Bacillales, D_4__Staphylococcaceae	26	0	0	3	3	0	2	2	0	3	0	1	2	0	7	0	2	0	0	0	1	0
	Enterococcaceae	D_0__Bacteria, D_1__Firmicutes, D_2__Bacilli, D_3__Lactobacillales, D_4__Enterococcaceae	14	0	0	0	0	0	0	0	1	1	0	0	0	2	0	0	0	2	0	6	0	2
	Lactobacillaceae	D_0__Bacteria, D_1__Firmicutes, D_2__Bacilli, D_3__Lactobacillales, D_4__Lactobacillaceae	3287	151	195	283	144	42	235	43	185	114	59	13	34	85	36	581	264	144	67	61	188	363
	Leuconostocaceae	D_0__Bacteria, D_1__Firmicutes, D_2__Bacilli, D_3__Lactobacillales, D_4__Leuconostocaceae	17	0	1	0	0	1	0	0	0	0	10	0	5	0	0	0	0	0	0	0	0	0
	Streptococcaceae	D_0__Bacteria, D_1__Firmicutes, D_2__Bacilli, D_3__Lactobacillales, D_4__Streptococcaceae	30797	1584	1567	1926	1238	949	2047	2468	2045	2430	1256	825	1300	931	779	395	1515	1277	1326	2289	1130	1520
	Clostridiaceae 1	D_0__Bacteria, D_1__Firmicutes, D_2__Clostridia, D_3__Clostridiales, D_4__Clostridiaceae 1	4	0	0	0	0	0	0	0	0	0	0	0	0	4	0	0	0	0	0	0	0	0
	Clostridiales vadinBB60 group	D_0__Bacteria, D_1__Firmicutes, D_2__Clostridia, D_3__Clostridiales, D_4__Clostridiales vadinBB60 group	41	0	2	0	0	2	7	0	2	1	3	0	0	5	0	0	0	6	1	2	10	0
	Family XI	D_0__Bacteria, D_1__Firmicutes, D_2__Clostridia, D_3__Clostridiales, D_4__Family XI	13	2	0	0	0	0	0	0	0	0	0	0	0	0	11	0	0	0	0	0	0	0
	Family XIII	D_0__Bacteria, D_1__Firmicutes, D_2__Clostridia, D_3__Clostridiales, D_4__Family XIII	16	0	0	0	0	2	2	0	3	0	0	0	0	1	0	1	0	1	2	3	0	1
	Lachnospiraceae	D_0__Bacteria, D_1__Firmicutes, D_2__Clostridia, D_3__Clostridiales, D_4__Lachnospiraceae	2644	16	66	50	26	408	143	3	181	43	295	52	39	678	315	36	30	54	27	53	96	33
	Peptococcaceae	D_0__Bacteria, D_1__Firmicutes, D_2__Clostridia, D_3__Clostridiales, D_4__Peptococcaceae	22	0	0	1	0	2	0	0	1	0	2	1	3	4	1	1	0	1	1	1	3	0
	Peptostreptococcaceae	D_0__Bacteria, D_1__Firmicutes, D_2__Clostridia, D_3__Clostridiales, D_4__Peptostreptococcaceae	38	0	0	0	0	0	1	0	0	0	3	5	0	1	2	1	0	7	1	15	1	1
	Ruminococcaceae	D_0__Bacteria, D_1__Firmicutes, D_2__Clostridia, D_3__Clostridiales, D_4__Ruminococcaceae	452	3	10	13	14	67	21	0	32	5	41	6	7	102	52	11	8	12	9	8	27	4
	Erysipelotrichaceae	D_0__Bacteria, D_1__Firmicutes, D_2__Erysipelotrichia, D_3__Erysipelotrichales, D_4__Erysipelotrichaceae	297	1	26	10	21	21	12	6	16	15	5	5	7	53	11	10	10	7	10	10	24	17
	Veillonellaceae	D_0__Bacteria, D_1__Firmicutes, D_2__Negativicutes, D_3__Selenomonadales, D_4__Veillonellaceae	5	0	0	0	0	0	0	2	0	0	1	0	0	0	0	0	2	0	0	0	0	0
	Fusobacteriaceae	D_0__Bacteria, D_1__Fusobacteria, D_2__Fusobacteriia, D_3__Fusobacteriales, D_4__Fusobacteriaceae	4	0	0	0	0	0	0	0	0	0	0	0	0	0	0	0	0	0	4	0	0	0
	Saccharimonadaceae	D_0__Bacteria, D_1__Patescibacteria, D_2__Saccharimonadia, D_3__Saccharimonadales, D_4__Saccharimonadaceae	22	0	0	0	1	2	4	0	8	0	2	0	0	0	1	2	0	0	1	0	1	0
	Isosphaeraceae	D_0__Bacteria, D_1__Planctomycetes, D_2__Planctomycetacia, D_3__Isosphaerales, D_4__Isosphaeraceae	2	0	0	0	0	0	0	0	0	0	0	0	0	0	0	0	0	0	0	0	2	0
	Pirellulaceae	D_0__Bacteria, D_1__Planctomycetes, D_2__Planctomycetacia, D_3__Pirellulales, D_4__Pirellulaceae	5	0	0	0	0	0	0	0	0	5	0	0	0	0	0	0	0	0	0	0	0	0
	Azospirillaceae	D_0__Bacteria, D_1__Proteobacteria, D_2__Alphaproteobacteria, D_3__Azospirillales, D_4__Azospirillaceae	3	0	2	0	1	0	0	0	0	0	0	0	0	0	0	0	0	0	0	0	0	0
	Caulobacteraceae	D_0__Bacteria, D_1__Proteobacteria, D_2__Alphaproteobacteria, D_3__Caulobacterales, D_4__Caulobacteraceae	2	0	0	0	0	0	0	2	0	0	0	0	0	0	0	0	0	0	0	0	0	0
	Beijerinckiaceae	D_0__Bacteria, D_1__Proteobacteria, D_2__Alphaproteobacteria, D_3__Rhizobiales, D_4__Beijerinckiaceae	3107	109	138	175	175	197	144	109	184	154	185	106	108	100	242	77	166	90	209	67	219	153
	Devosiaceae	D_0__Bacteria, D_1__Proteobacteria, D_2__Alphaproteobacteria, D_3__Rhizobiales, D_4__Devosiaceae	2	0	0	0	0	0	0	0	0	0	0	0	0	0	0	2	0	0	0	0	0	0
	Rhizobiaceae	D_0__Bacteria, D_1__Proteobacteria, D_2__Alphaproteobacteria, D_3__Rhizobiales, D_4__Rhizobiaceae	7	0	0	0	0	1	0	0	2	0	0	0	0	0	1	0	2	0	0	0	0	1
	Xanthobacteraceae	D_0__Bacteria, D_1__Proteobacteria, D_2__Alphaproteobacteria, D_3__Rhizobiales, D_4__Xanthobacteraceae	224	15	6	8	13	12	11	12	8	14	14	5	7	9	16	3	6	4	20	6	25	10
	Rhodobacteraceae	D_0__Bacteria, D_1__Proteobacteria, D_2__Alphaproteobacteria, D_3__Rhodobacterales, D_4__Rhodobacteraceae	34	0	0	0	1	12	0	1	6	5	0	1	0	0	5	0	1	0	2	0	0	0
	Rhodospirillaceae	D_0__Bacteria, D_1__Proteobacteria, D_2__Alphaproteobacteria, D_3__Rhodospirillales, D_4__Rhodospirillaceae	9	1	0	2	0	0	0	0	0	0	0	1	0	0	0	0	0	0	0	1	4	0
	uncultured-3	D_0__Bacteria, D_1__Proteobacteria, D_2__Alphaproteobacteria, D_3__Rhodospirillales, D_4__uncultured	17	0	0	0	0	0	6	0	0	0	0	1	0	1	1	0	0	1	3	1	3	0
	Mitochondria	D_0__Bacteria, D_1__Proteobacteria, D_2__Alphaproteobacteria, D_3__Rickettsiales, D_4__Mitochondria	45	0	0	1	0	12	3	0	6	0	0	5	5	0	5	0	0	1	0	2	5	0
	Sphingomonadaceae	D_0__Bacteria, D_1__Proteobacteria, D_2__Alphaproteobacteria, D_3__Sphingomonadales, D_4__Sphingomonadaceae	20	0	0	0	0	2	0	10	2	0	0	0	0	0	0	0	2	0	1	0	3	0
	Desulfovibrionaceae	D_0__Bacteria, D_1__Proteobacteria, D_2__Deltaproteobacteria, D_3__Desulfovibrionales, D_4__Desulfovibrionaceae	63	0	0	4	0	12	1	0	11	0	5	3	0	11	3	1	5	2	1	2	2	0
	Burkholderiaceae	D_0__Bacteria, D_1__Proteobacteria, D_2__Gammaproteobacteria, D_3__Betaproteobacteriales, D_4__Burkholderiaceae	2797	112	135	168	180	137	111	95	133	90	159	90	106	68	245	61	137	108	195	101	221	145
	Neisseriaceae	D_0__Bacteria, D_1__Proteobacteria, D_2__Gammaproteobacteria, D_3__Betaproteobacteriales, D_4__Neisseriaceae	2	0	0	0	0	0	0	0	0	0	0	0	0	0	0	0	0	0	0	2	0	0
	Enterobacteriaceae	D_0__Bacteria, D_1__Proteobacteria, D_2__Gammaproteobacteria, D_3__Enterobacteriales, D_4__Enterobacteriaceae	55	0	0	4	0	0	8	0	0	12	0	0	0	1	0	0	13	0	17	0	0	0
	Unknown Family	D_0__Bacteria, D_1__Proteobacteria, D_2__Gammaproteobacteria, D_3__Gammaproteobacteria Incertae Sedis, D_4__Unknown Family	2	0	0	0	0	1	0	0	0	0	1	0	0	0	0	0	0	0	0	0	0	0
	Halomonadaceae	D_0__Bacteria, D_1__Proteobacteria, D_2__Gammaproteobacteria, D_3__Oceanospirillales, D_4__Halomonadaceae	3	0	0	1	0	0	1	0	0	0	0	0	0	0	0	0	0	0	1	0	0	0
	Pasteurellaceae	D_0__Bacteria, D_1__Proteobacteria, D_2__Gammaproteobacteria, D_3__Pasteurellales, D_4__Pasteurellaceae	116071	3856	4475	6017	4289	9210	5817	4822	4857	4011	6636	7928	8073	8882	7548	7234	3665	3882	3973	2951	3759	4186
	Moraxellaceae	D_0__Bacteria, D_1__Proteobacteria, D_2__Gammaproteobacteria, D_3__Pseudomonadales, D_4__Moraxellaceae	6	0	0	1	1	0	0	0	1	0	0	0	0	0	2	0	0	0	0	1	0	0
	Pseudomonadaceae	D_0__Bacteria, D_1__Proteobacteria, D_2__Gammaproteobacteria, D_3__Pseudomonadales, D_4__Pseudomonadaceae	10096	463	517	525	569	488	444	330	484	446	502	320	405	304	776	190	516	386	741	399	746	545
	Brachyspiraceae	D_0__Bacteria, D_1__Spirochaetes, D_2__Brachyspirae, D_3__Brachyspirales, D_4__Brachyspiraceae	11	0	0	4	0	1	0	0	0	0	1	0	1	1	3	0	0	0	0	0	0	0
	Anaeroplasmataceae	D_0__Bacteria, D_1__Tenericutes, D_2__Mollicutes, D_3__Anaeroplasmatales, D_4__Anaeroplasmataceae	12	0	0	0	0	0	5	0	3	0	1	1	1	1	0	0	0	0	0	0	0	0
	uncultured bacterium-2	D_0__Bacteria, D_1__Tenericutes, D_2__Mollicutes, D_3__Mollicutes RF39, D_4__uncultured bacterium	2	0	0	0	0	1	0	0	0	0	0	0	0	1	0	0	0	0	0	0	0	0
	Puniceicoccaceae	D_0__Bacteria, D_1__Verrucomicrobia, D_2__Verrucomicrobiae, D_3__Opitutales, D_4__Puniceicoccaceae	27	1	0	3	1	6	1	0	1	0	2	0	1	3	1	0	0	0	1	2	1	3
	Akkermansiaceae	D_0__Bacteria, D_1__Verrucomicrobia, D_2__Verrucomicrobiae, D_3__Verrucomicrobiales, D_4__Akkermansiaceae	59	0	0	3	1	1	5	0	10	4	2	1	0	20	0	1	0	3	0	2	6	0
	N/A	N/A	17677	766	1192	911	845	323	636	458	357	467	940	505	576	1064	841	507	1012	729	1831	1025	1362	1330

## Sheet: Figure 5
Figure 5b	APC% of CD45		LC% of APC		LC count (X10^4)
	Hard diet	Soft diet	Hard diet	Soft diet	Hard diet	Soft diet
	6.71	4.86	14.4	30.6	17430	32550
	8.64	5.17	15.4	26.9	15540	25730
	5.62	5.76	30.4	29	17430	36750
	7.96	5.04	23.7	30	26460	29190
	5.29	6.73	16.7	33.7	33510	47670
	5.66		13.3
	0.137337		0.0070019		0.0427987
	LC count
	Hard diet	Soft diet
	8	30
	8	33
	10	7
	18	33
	24	29
	15	37
	9	24
	13	20
	12	38
	14	60
	9	34
	19	38
	17	23
	10	39
	22	32
	8	29
	1.91821e-06
Figure 5e	LC% of migratory APCs			LC count (X10^6)
	Hard diet	Soft diet		Hard diet	Soft diet
	10.8	1.53		215000	34443
	8.2	3.03		262300	151600
	12.5	8.94		189200	131500
	10.9	9.9		197800	188000
	8.58	6.02		0.0499155
	0.0441717
Figure 5f	FITC+ cells% of migratory APCs			EpCAM+FITC+ cells% of migratory APCs
	Hard diet	Soft diet		Hard diet	Soft diet
	9.69	6.96		2.56	1.8
	9.55	5.4		2.18	1.82
	8.32	3.55		2.57	1.45
	6.46	5.43		2.26	2.56
	6.16	3.57		2.39	0.96
	0.0147246			0.0389885
Figure 5g	Ccl20 relative expression
	Hard diet	Soft diet
	0.557676	3.39286
	1.26357	2.39911
	1.15469	1.8823
	1.22901	2.4326
		2.33351
		1.27235
	0.0118467

## Sheet: Figure 6
Figure 6b	CD45		T cells		CD4 T cells		B cells		APC		Monocytes		Neutrophils
	Hard diet	Soft diet	Hard diet	Soft diet	Hard diet	Soft diet	Hard diet	Soft diet	Hard diet	Soft diet	Hard diet	Soft diet	Hard diet	Soft diet
	10.4	6.37	3.74	3.47	1.5	1.35	4.28	1.08	0.49	0.44	0.15	0.23	0.12	0.1
	22.1	7	4.26	3.1	1.46	1.18	10.8	3.87	0.47	0.51	0.45	0.25	0.29	0.27
	11.5	4.29	4.26	3.33	1.88	0.99	2.76	0.69	0.47	0.52	0.22	0.26	0.2	0.074
	23.3	8.01	4.76	2.96	1.83	1.11	15.7	2.53	0.66	0.4	0.26	0.16	0.077	0.067
	10.4	5.22	3.41	3.29	1.14	1.35	4.48	1.53	0.67	0.53	0.21	0.19	0.031	0.19
		6.04		3.57		1.25		3.26		0.55		0.21		0.1
	0.00720324		0.00775186		0.0290651		0.0409783		0.253224		0.422594		0.858432
Figure 6c	Relative expression
	Ifng				Tnfa				Il17a				Foxp3
	Hard diet		Soft diet		Hard diet		Soft diet		Hard diet		Soft diet		Hard diet		Soft diet
	weeks after birth		weeks after birth		weeks after birth		weeks after birth		weeks after birth		weeks after birth		weeks after birth		weeks after birth
	4	8	4	8	4	8	4	8	4	8	4	8	4	8	4	8
	1.08222	0.668964	0.0562891	0.388234	1.76052	2.0648	0.0759398	0.719966	1.09657	1.15349	0.0474647	1.27544	1.11806	0.856782	0.0527751	0.631564
	0.290982	1.7411	0.25685	0.133508	0.162781	0.618138	0.361233	1.27544	0.285785	1.14155	0.381036	0.943438	0.300617	1.28521	0.312299	0.284599
	1.31403	2.52275	0.204334	0.0824692	1.70055	1.20664	0.613868	2.15248	1.089	1.28877	0.167589	1.11034	1.5977	1.60993	0.257207	0.408102
	2.11257	0.155501	0.0276611	0.303549	1.44493	0.528875	0.0416945	1.8226	1.90264	0.43407	0.0328719	0.990343	1.52203	0.288571	0.0292788	0.827597
	1.14393	2.18859	0.264071	0.03983	1.42011	1.22774	0.293412	1.00765	1.54007	1.35754	0.299993	0.432568	1.22349	1.95477	0.236678	0.153573
	0.00828761		0.0240402		0.0109292		0.503251		0.00730305		0.582647		0.00345361		0.0472515
Figure 6d	Residual bone volume		Trabecular number		Trabecular thickness		Trabecular saparation
	Hard diet	Soft diet	Hard diet	Soft diet	Hard diet	Soft diet	Hard diet	Soft diet
	0.002	0.0054	3.4752	4.3712	0.0628	0.0885	0.2249	0.1403
	0.0015	0.0053	2.9568	4.1343	0.0488	0.0917	0.2894	0.1502
	0.0014	0.0053	3.1063	4.5679	0.0415	0.0809	0.2805	0.138
	0.0032	0.0058	3.9126	4.604	0.0727	0.0918	0.1828	0.1254
	0.0042	0.0058	4.2096	4.8166	0.0793	0.0888	0.1582	0.1188
	0.000546854		0.00628094		0.00593331		0.00817313
Figure 6e	OC count
	Hard diet	Soft diet
	8	4
	7	2
	9	5
	6	2
	7	2
	5	3
	6	2
	5	8
	3	7
	4	5
	0.0406486
Figure 6f	Residual bone volume				Trabecular number				Trabecular thickness				Trabecular saparation
	Hard diet		Soft diet		Hard diet		Soft diet		Hard diet		Soft diet		Hard diet		Soft diet
	WT	Il17-/-	WT	Il17-/-	WT	Il17-/-	WT	Il17-/-	WT	Il17-/-	WT	Il17-/-	WT	Il17-/-	WT	Il17-/-
	0.0025	0.0026	0.0058	0.0061	2.8808	3.7652	4.1515	4.335	0.0702	0.0571	0.094	0.0902	0.277	0.2085	0.1468	0.1405
	0.0025	0.0028	0.0056	0.0028	3.1873	4.1159	4.0414	2.9314	0.0478	0.0602	0.0923	0.1497	0.2659	0.1827	0.1551	0.1914
	0.0024	0.0035	0.0054	0.0058	3.3594	4.2452	4.3365	4.0217	0.0636	0.0673	0.0877	0.0908	0.2341	0.1683	0.1429	0.1578
	0.0032	0.0031	0.0046	0.0053	3.2958	4.0888	4.7884	4.6937	0.0712	0.0637	0.0764	0.0851	0.2322	0.1809	0.1324	0.128
	0.0022	0.0026	0.0054	0.0036	3.0632	3.7375	3.9999	4.2661	0.0629	0.0608	0.0914	0.0709	0.2635	0.2068	0.1586	0.1635
	0.0017	0.0033	0.0029		3.9131	4.4584	2.9604		0.0419	0.0649	0.1261		0.2137	0.1594	0.2117
	0.0016		0.0058		3.6941		4.5831		0.0392		0.086		0.2315		0.1322
	0.0017		0.0066		3.688		4.411		0.0411		0.0887		0.23		0.138
	0.0129462		0.458637		0.00208808		0.754427		0.211561		0.721412		0.000246042		0.785163

## Sheet: Figure 7
Figure 7f	FITC Florescence intensity
	PBS	DT
	4.19255	5.71581
	3.19262	17.601
	6.29902	19.0191
	3.63901	26.3411
	1.00031	12.101
	3.74007	31.5105
	6.28988
	4.3417
	3.45689
	5.89804
	4.85237
	9.97068
	0.00011838

## Sheet: Figure 8
Figure 8b	CD4 T cells% of CD45		Treg% of CD4 T cells
	PBS	DT	PBS	DT
	5.87	7.01	9.76	13.5
	4.21	4.94	18.8	5.95
	10.2	6.72	10.8	15
	7.72	9.24	24.4	13.7
	2.86	10.8	16.7	9.26
	10.1	6.6	15.9	4.85
	6.75	9.82	11.8	7.69
	0.43677		0.048725
Figure 8c	CD4 T cells% of CD45		Treg% of CD4 T cells
	PBS	DT	PBS	DT
	8.96	7.63	8.49	7.06
	7.47	7.65	16.7	8.01
	6.69	9.19	12.54	5.32
	5.78	8.12	23	6.9
	0.274011		0.0377423
Figure 8d	IFNg% of CD4 T cells			IL17a% of CD4 T cells
	PBS	DT		PBS	DT
	6.25	1.59		10.3	3.85
	5.17	0.76		7.35	4.38
	9.26	0		13.6	3.85
	2.78	4.92			1.47
		3			2.18
	0.0425416			0.0029996
Figure 8e	Neutrophils		Monocytes
	PBS	DT	PBS	DT
	0.625416	0.396226	1.09419	0.624248
	0.745838	0.617647	1.09419	0.855711
	0.687569	0.361265	1.43086	0.694389
	0.862375	0.279689	0.953908	0.350701
	1.36349	0.710877	0.897796	0.652305
	1.70533		1.08717
	1.00999		0.441884
	0.0211079		0.0368232
Figure 8f	Relative expression
	Cxcl1		Cxcl2		Ccl2
	PBS	DT	PBS	DT	PBS	DT
	1.02544	0.557193	1.66605	0.933957	1.59186	1.0649
	1.14969	0.451016	0.983794	0.323408	1.1898	0.266224
	1.58694	0.309122	1.76715	0.251988	1.78474	0.466748
	0.884745	0.446351	2.1116	1.15383	2.11893	1.16936
	0.971532	1.2643	0.625609	1.12376	0.606397	0.922316
	1.16339	0.791869	0.756983	0.552227	0.778265	0.15173
	0.0176607		0.0734678		0.0486702
Figure 8g	Exposed roots area
	PBS	DT
	0.49548	0.4986
	0.529725	0.47406
	0.68243	0.532895
	0.616455	0.40112
	0.66095	0.525695
	0.555785	0.515745
	0.617435	0.401915
	0.61273	0.43927
		0.511535
		0.492245
		0.504455
	0.000314912
Figure 8h	Residual bone volume		Trabecular number		Trabecular thickness		Trabecular saparation
	PBS	DT	PBS	DT	PBS	DT	PBS	DT
	0.0022	0.0026	4.9028	4.1105	0.0452	0.0531	0.1588	0.1902
	0.0023	0.0029	4.0082	4.6167	0.068	0.056	0.1815	0.1606
	0.0012	0.0017	3.2647	3.2647	0.0585	0.0585	0.2478	0.2478
	0.0019	0.0046	3.5964	4.9441	0.0394	0.0705	0.2387	0.1317
	0.0025	0.0023	3.9625	3.9779	0.0643	0.0511	0.1881	0.2003
	0.0021	0.0021	4.3451	3.8274	0.0505	0.0518	0.1796	0.2095
	0.0026	0.0038	3.9591	4.2071	0.0681	0.0684	0.1845	0.1693
	0.0028	0.0055	4.5339	4.7854	0.0699	0.0855	0.1506	0.1235
		0.0031		5.3172		0.0667		0.1213
		0.0025		4.1957		0.0585		0.1798
		0.0037		4.7924		0.0738		0.1348
	0.040008		0.271117		0.340656		0.246383
Figure 8i	OC count
	PBS	DT
	6	5
	3	5
	2	6
	7	6
	3	4
	5	3
	8	3
	5	7
	3	1
	10	3
	7	2
	9	4
	15	2
	7	3
	8	2
	6	5
	5	1
	7	3
	2	7
	4	2
	3	2
	5	3
	12	3
		2
		5
		1
		2
		2
		4
	0.000213852

## Sheet: Supplementary 2
FITC+ APC% of migratory APCs		FITC+ LC% of migratory LCs
Control	Damage	Control	Damage
7.35	18.9	2.29	4.78
5.1	18.9	1.56	6.46
10.6	12.7	2.71	4.62
0.0248109		0.0102241

## Sheet: Supplementary 3
% of cell trace diluted CD8+ OT-1 cells		MFI of CellTrace on CD8 OT-1 cells (X10^3)
PBS	DT	PBS	DT
96.7	91.3	9274	12036
95.8	92.8	10567	12556
97	82.3	8888	17593
97.4		8416
0.0354725		0.0293336

[truncated: 1 more sheets: Supplementary 4]
